# Supplementary material for: Green Separation by Using Nanofiltration of Tristerix tetrandus Fruits and Identification of Its Bioactive Molecules through MS/MS Spectrometry
Source: Plants (Basel). 2024 May 31;13(11):1521. doi: 10.3390/plants13111521 (PMC11175056; doi:10.3390/plants13111521)
Supplement: Supplementary file 1 [file plants-13-01521-s001.zip]

Archive with 1 entries (1 files):
- plants-2926673-supplementary.pdf
